# Supplementary material for: Detecting urban commercial patterns using a latent semantic information model: A case study of spatial-temporal evolution in Guangzhou, China
Source: PLoS One. 2018 Aug 20;13(8):e0202162. doi: 10.1371/journal.pone.0202162 (PMC6101369; doi:10.1371/journal.pone.0202162)
Supplement: S1 Table — This comma separated value (CSV) file contains the departure taxi flow presented in Fig 6(a) and the arrival taxi flow data presented in Fig 6(b). The first column contains functional zone data, and the other column contains the daily taxi flow of each functional zone. (CSV) [file pone.0202162.s001.csv]

Functional area/Time	Monday	Tuesday	Wednesday	Thursday	Friday	Saturday	Sunday
F0	2864	2790	2741	2936	2943	2783	2970
F1	40631	41480	40701	40957	41812	40922	40652
F2	53499	52507	52608	52887	54203	54319	58965
F3	165923	165850	163696	166702	169816	173492	180971
F4	118251	118229	118097	118755	119722	120133	123718
F5	17643	17954	17232	17366	18241	18370	20674
F6	6638	6912	6808	7020	7122	7253	7554
F7	14605	14715	14637	14527	14999	14799	16051
F8	7069	7461	7359	7124	7352	7381	7992
