# Supplementary material for: Detecting urban commercial patterns using a latent semantic information model: A case study of spatial-temporal evolution in Guangzhou, China
Source: PLoS One. 2018 Aug 20;13(8):e0202162. doi: 10.1371/journal.pone.0202162 (PMC6101369; doi:10.1371/journal.pone.0202162)
Supplement: S2 Table — This comma separated value (CSV) file has 9 columns; the first column contains time data, and the remaining columns provide flow data for each functional zone. The data used in Fig 7(a) are the departure flows on weekdays, and those used in Fig 7(b) are the departure flows on weekends. (CSV) [file pone.0202162.s002.csv]

Time/Functional area	F0	F1	F2	F3	F4	F5	F6	F7	F8
6:00	38	797	1384	3427	2446	551	146	331	215
7:00	97	1819	2854	8152	6262	959	374	656	527
8:00	76	2420	3105	10596	8090	988	474	815	527
9:00	79	2284	2893	9548	7941	917	408	612	464
10:00	93	2668	3356	10497	8892	944	376	610	520
11:00	75	2613	3299	10167	8587	990	370	628	493
12:00	80	2610	3399	9885	7931	947	417	632	494
13:00	94	2458	3551	10385	8646	1058	494	746	564
14:00	90	2477	3492	10184	8278	1077	453	759	496
15:00	108	2066	3079	8705	6679	954	420	711	522
16:00	104	2059	3030	8416	6289	946	420	825	488
17:00	99	1900	3123	8363	6088	1009	534	882	492
18:00	93	1664	2656	7389	4576	846	464	1000	387
19:00	109	1961	3138	8761	5923	1039	524	967	465
20:00	132	2502	3829	10098	8059	1160	666	1044	577
21:00	173	2544	4117	10567	8278	1295	655	1009	618
22:00	175	2727	4419	11044	8816	1330	653	1141	553
23:00	148	2168	3450	8995	6923	1143	481	857	512
