# Supplementary material for: Detecting urban commercial patterns using a latent semantic information model: A case study of spatial-temporal evolution in Guangzhou, China
Source: PLoS One. 2018 Aug 20;13(8):e0202162. doi: 10.1371/journal.pone.0202162 (PMC6101369; doi:10.1371/journal.pone.0202162)
Supplement: S3 Table — This comma separated value (CSV) file has 8 columns; the first column contains time data, and the remaining columns provide daily departure flows in the commercial zone. (CSV) [file pone.0202162.s003.csv]

weekday						weekend
Time/Day	Monday	Tuesday	Wednesday	Thursday	Friday	Saturday	Sunday
6:00	4139	3869	3422	3398	3461	3427	3751
7:00	8342	8482	8393	8469	8435	8152	6198
8:00	9924	9944	10341	10332	10171	10596	9721
9:00	10029	10011	10543	10311	10568	9548	10876
10:00	9622	9814	9571	9845	10002	10497	11209
11:00	9527	9302	8971	9322	9695	10167	10938
12:00	9189	8626	8896	9151	9093	9885	10517
13:00	9874	9501	9527	9765	10098	10385	11156
14:00	9456	9955	9130	8633	9950	10184	10928
15:00	7958	8919	7981	8939	8239	8705	9791
16:00	7993	8649	8078	8520	8131	8416	9199
17:00	8017	8368	8154	8310	8282	8363	9750
18:00	7590	8234	7890	7241	7911	7389	9516
19:00	9128	8947	9213	8747	9184	8761	9876
20:00	10108	9377	10186	9741	10400	10098	9984
21:00	10848	10295	10223	10799	11041	10567	10619
22:00	11057	10548	10272	11221	11486	11044	11791
23:00	8251	7536	7624	8466	8664	8995	9016
