# Supplementary material for: Detecting urban commercial patterns using a latent semantic information model: A case study of spatial-temporal evolution in Guangzhou, China
Source: PLoS One. 2018 Aug 20;13(8):e0202162. doi: 10.1371/journal.pone.0202162 (PMC6101369; doi:10.1371/journal.pone.0202162)
Supplement: S4 Table — This comma separated value (CSV) file has 8 columns; the first column contains time data, and the remaining columns provide daily arrival flows in the commercial zone. (CSV) [file pone.0202162.s004.csv]

weekday						weekend
Time/Day	Monday	Tuesday	Wednesday	Thursday	Friday	Saturday	Sunday
6:00	2588	2597	2259	2334	2348	2163	2512
7:00	6610	6616	6549	6619	6709	6342	5003
8:00	9278	9991	9847	9846	9645	10121	8765
9:00	10394	10608	10943	10575	10783	9670	10362
10:00	10526	10591	10150	10318	10407	11010	11651
11:00	10188	9922	9677	10039	10199	10484	11429
12:00	10023	9378	9696	10371	10195	10480	11342
13:00	9579	9431	9422	9420	9988	10076	11174
14:00	9711	10268	9514	8925	10262	10558	11081
15:00	8658	9374	8543	9421	8585	9226	10298
16:00	8370	8907	8576	8956	8209	8533	9425
17:00	7812	8040	8101	7981	8128	8159	9864
18:00	7843	8368	8171	7335	8082	7416	9875
19:00	10092	10067	10016	9857	10302	9686	10965
20:00	10344	9822	10370	10338	10797	11268	10798
21:00	11081	10685	10669	11104	11274	11600	11606
22:00	11599	11067	10827	11760	12119	12839	12525
23:00	11227	10118	10366	11503	11784	13861	12296
